# Supplementary material for: Vitamin D as a Systemic Regulatory Axis: From Homeostasis to Multiorgan Disease
Source: Biomedicines. 2025 Nov 7;13(11):2733. doi: 10.3390/biomedicines13112733 (PMC12650529; doi:10.3390/biomedicines13112733)
Supplement: Supplementary file 1 [file biomedicines-13-02733-s001.zip]

Archive with 1 entries (1 files):
- biomedicines-3897725-supplementary.pdf
